# Supplementary material for: Modeling determinants of time-to-premarital cohabitation among Ethiopian women using parametric shared frailty models
Source: PLoS One. 2024 May 17;19(5):e0303206. doi: 10.1371/journal.pone.0303206 (PMC11101083; doi:10.1371/journal.pone.0303206)
Supplement: S1 Data — (CSV) [file pone.0303206.s002.csv]

region	plresid	educ	religion	windex	status	time	occupation	pregnancy	marstatus
4	1	1	4	1	1	13	0	0	2
4	1	2	4	1	0	17	0	0	1
4	1	2	4	1	1	23	0	0	2
4	1	1	4	1	1	19	0	0	2
4	1	1	4	1	1	16	0	0	4
4	1	1	4	1	1	18	0	1	2
4	1	1	4	3	1	28	0	0	2
4	1	1	4	1	1	23	0	0	2
4	1	1	4	1	1	20	0	0	4
4	1	2	4	2	1	15	0	0	2
4	1	1	4	1	1	13	0	0	2
4	1	2	4	2	1	21	1	0	2
4	1	2	4	2	1	19	1	0	2
4	1	1	4	3	1	15	0	0	2
4	1	1	4	3	1	17	1	1	2
4	1	1	4	1	1	16	0	0	2
4	1	1	4	1	0	17	0	0	1
4	1	1	4	1	1	20	0	0	2
4	1	2	4	1	1	24	0	1	2
4	1	1	4	2	1	21	0	0	2
4	1	2	4	2	1	16	0	0	4
4	1	2	4	2	0	17	0	0	1
4	1	1	4	2	1	20	0	0	2
4	1	2	4	2	0	17	0	0	1
4	1	1	4	1	1	14	0	0	2
4	1	1	4	1	1	26	0	1	2
5	1	1	4	1	1	13	0	0	2
5	1	1	4	1	1	21	0	0	2
5	1	1	4	1	1	24	0	1	2
5	1	2	4	1	1	20	0	0	2
5	1	1	4	1	1	17	0	0	2
5	1	1	4	1	1	21	0	0	2
5	1	1	4	1	1	19	0	1	2
5	1	2	4	1	0	17	0	0	1
5	1	2	4	1	1	18	0	0	2
5	1	2	4	1	0	17	0	0	1
5	1	1	4	1	1	15	0	0	2
5	1	2	4	1	1	16	0	0	2
5	1	2	4	1	1	13	0	0	2
3	1	4	1	1	0	17	1	0	1
3	1	3	1	1	0	17	0	0	1
3	1	1	1	3	1	10	1	0	2
3	1	1	1	2	1	15	0	0	2
3	1	1	1	3	1	16	1	0	4
3	1	3	1	3	0	17	0	0	1
3	1	1	1	3	1	17	0	0	2
3	1	1	1	2	1	12	1	0	2
3	1	1	1	1	1	13	0	0	2
3	1	1	1	2	1	21	0	0	2
3	1	3	1	3	1	16	0	0	4
3	1	1	1	2	1	19	0	1	2
3	1	1	1	3	1	21	0	0	2
3	1	2	1	3	1	15	0	0	2
3	1	3	1	3	0	17	0	0	1
3	1	1	1	1	1	13	1	1	2
3	1	2	1	3	1	18	1	0	2
3	1	3	1	2	0	17	0	0	1
3	1	2	1	2	0	17	0	0	1
3	1	4	1	3	0	17	0	0	1
3	1	3	1	3	0	17	0	0	1
3	1	1	1	3	1	19	1	0	2
3	1	1	1	3	1	17	0	0	2
3	1	2	1	3	1	25	0	0	4
3	1	1	1	3	1	12	0	0	2
3	1	1	1	2	1	17	0	0	2
3	1	1	1	1	1	10	1	0	2
3	1	1	1	3	1	13	1	0	2
2	1	1	4	1	0	17	0	0	1
2	1	1	4	1	1	17	0	0	2
2	1	1	4	1	1	16	1	0	2
2	1	1	4	1	1	15	0	0	2
2	1	1	4	1	1	18	0	0	2
2	1	2	4	1	0	17	0	0	1
2	1	1	4	1	1	14	0	0	2
2	1	2	4	1	1	19	0	0	2
2	1	2	4	1	1	16	0	0	2
2	1	1	4	1	1	19	0	0	2
2	1	1	4	1	1	19	0	0	2
2	1	1	4	1	1	19	0	0	2
2	1	1	4	1	1	17	0	0	2
2	1	1	4	1	1	15	1	0	2
2	1	1	4	1	1	15	0	0	2
2	1	1	4	1	1	18	0	0	2
11	0	2	4	3	1	19	1	0	1
11	0	2	4	3	1	18	0	0	2
11	0	1	4	3	1	16	0	0	2
11	0	2	4	3	0	17	0	0	1
11	0	2	4	3	0	17	0	0	1
11	0	2	4	3	1	18	0	0	4
11	0	1	4	3	1	15	1	0	4
11	0	1	4	3	1	17	0	0	2
11	0	4	4	3	0	17	0	0	1
11	0	1	4	3	1	13	1	0	2
11	0	1	4	3	1	15	0	1	2
11	0	2	4	3	1	20	0	0	2
11	0	3	4	3	0	17	0	0	1
11	0	2	4	3	1	15	0	0	2
11	0	2	4	3	1	22	0	0	2
11	0	1	4	3	0	17	0	0	1
11	0	3	4	3	0	17	1	0	1
11	0	2	4	3	1	15	1	0	2
11	0	2	1	3	1	14	1	0	2
11	0	2	1	3	0	17	0	0	1
11	0	3	4	3	1	17	0	1	2
11	0	3	4	3	0	17	0	0	1
11	0	3	4	3	0	17	0	0	1
11	0	2	4	3	1	15	1	0	4
11	0	4	4	3	1	15	0	0	2
11	0	3	4	3	1	18	0	1	2
11	0	2	4	3	0	17	0	0	1
11	0	2	4	3	1	21	1	0	2
11	0	2	4	3	1	14	0	0	2
11	0	1	4	3	0	17	1	0	1
11	0	3	4	3	0	17	1	0	1
11	0	4	4	3	0	17	0	0	1
11	0	2	4	3	0	17	1	0	1
11	0	4	4	3	0	17	0	0	1
11	0	1	4	3	1	14	1	0	2
11	0	3	4	3	0	17	0	0	1
11	0	1	4	3	1	17	0	1	2
11	0	3	4	3	0	17	1	0	1
11	0	3	4	3	0	17	0	0	1
6	1	2	4	1	1	18	1	1	2
6	1	1	4	1	1	15	0	0	2
6	1	2	4	1	0	17	0	0	1
6	1	2	4	1	1	13	1	0	2
6	1	2	4	2	1	16	1	0	2
6	1	1	4	1	1	21	1	1	2
6	1	2	4	1	1	19	0	0	2
6	1	2	4	1	1	15	0	0	2
6	1	2	4	3	1	20	1	0	2
6	1	2	4	2	1	17	1	0	2
6	1	2	4	2	1	22	1	0	2
6	1	1	4	1	1	18	1	0	2
6	1	2	4	1	1	17	1	0	2
6	1	2	4	2	1	14	1	0	2
6	1	1	4	1	1	20	0	0	2
6	1	3	4	1	0	17	0	0	1
6	1	1	4	1	1	19	0	0	1
6	1	1	4	1	1	14	1	0	1
6	1	1	4	1	1	17	1	0	2
6	1	2	4	1	1	16	1	0	2
6	1	2	4	1	1	20	0	0	2
6	1	2	4	1	1	13	0	0	2
6	1	1	4	2	1	25	1	0	2
6	1	1	4	1	1	18	1	0	2
5	1	1	4	1	0	17	1	0	1
5	1	1	4	1	1	18	1	0	3
5	1	1	4	1	0	17	1	0	1
5	1	1	4	1	1	14	0	0	2
5	1	1	4	1	1	17	0	1	2
5	1	1	4	1	1	13	0	0	2
5	1	1	4	1	1	20	0	0	2
5	1	1	4	1	1	14	0	1	2
5	1	1	4	1	1	17	0	0	2
5	1	1	4	1	1	15	0	0	2
5	1	1	4	1	1	18	0	1	2
5	1	1	4	1	1	14	0	0	2
5	1	2	4	1	1	13	1	0	2
5	1	1	4	1	1	20	0	0	2
5	1	1	4	1	1	15	0	1	2
5	1	1	4	1	1	15	0	0	2
5	1	1	4	1	0	17	0	0	1
5	1	1	4	1	0	17	0	0	1
5	1	1	4	1	1	23	0	1	2
5	1	1	4	1	1	19	0	0	2
5	1	1	4	1	1	14	0	0	2
5	1	1	4	1	1	13	1	0	2
5	1	1	4	1	1	16	1	0	2
5	1	1	4	1	1	15	0	0	2
5	1	1	4	1	1	20	0	0	2
5	1	1	4	1	1	23	0	0	2
5	1	1	4	1	1	17	0	0	2
5	1	1	4	1	1	11	0	0	2
5	1	1	4	1	0	17	0	0	1
5	1	1	4	2	1	23	0	1	2
5	1	1	4	1	1	23	0	0	2
5	1	1	4	1	1	15	0	0	2
5	1	1	4	1	1	15	0	0	2
5	1	1	4	1	1	18	1	0	2
5	1	2	4	1	0	17	0	0	1
5	1	1	4	1	1	18	0	0	2
5	1	1	4	1	1	13	0	0	2
5	1	1	4	1	1	15	0	0	2
5	1	1	4	1	1	12	0	0	2
5	1	1	4	1	1	15	0	0	2
5	1	1	4	1	1	15	0	0	2
5	1	1	4	1	1	17	0	0	2
5	1	1	4	1	1	17	0	0	2
5	1	1	4	1	1	17	0	0	2
5	1	1	4	1	1	11	0	0	2
5	1	1	4	1	1	14	0	0	2
5	1	1	4	1	1	12	0	0	2
5	1	3	4	3	1	16	0	0	2
5	1	1	4	1	1	13	0	0	4
5	1	2	4	3	1	18	0	0	2
5	1	2	4	3	1	17	0	1	2
5	1	1	4	3	1	17	1	0	2
5	1	4	4	1	1	16	0	0	4
5	1	1	4	1	1	13	0	1	2
5	1	1	4	1	1	19	1	0	2
5	1	1	4	1	1	14	1	0	2
5	1	1	4	2	1	15	1	0	2
5	1	1	4	1	1	26	0	1	2
5	1	1	4	1	1	14	0	0	2
5	1	1	4	1	1	15	1	0	3
5	1	3	4	1	1	14	0	0	2
5	1	1	4	1	1	18	0	0	2
5	1	1	4	2	1	18	0	0	2
5	1	1	4	1	1	20	0	0	2
3	1	1	4	2	1	11	0	0	2
3	1	2	4	2	0	17	0	0	1
3	1	1	4	2	1	18	0	0	4
3	1	1	4	2	1	16	0	0	2
3	1	1	1	2	1	13	0	1	2
3	1	2	4	3	1	17	0	0	2
3	1	2	4	3	1	15	0	0	2
3	1	1	4	3	1	12	0	0	2
3	1	1	4	2	1	16	1	0	4
3	1	2	4	2	1	11	0	0	4
3	1	3	1	3	1	14	0	0	2
3	1	2	4	1	1	17	0	0	2
3	1	1	4	2	1	11	0	0	2
3	1	1	1	2	1	10	1	1	2
3	1	1	4	3	1	11	0	0	2
3	1	1	4	1	1	13	0	0	2
3	1	1	4	3	1	12	0	0	2
3	1	1	4	2	1	12	1	0	2
3	1	1	4	3	1	23	0	0	2
1	0	2	1	3	1	16	0	0	2
1	0	3	1	3	1	21	1	0	2
1	0	1	1	3	1	20	1	0	4
1	0	4	3	3	1	22	0	0	2
1	0	2	3	3	0	17	1	0	1
1	0	3	4	3	1	17	0	0	2
1	0	2	4	3	0	17	1	0	1
1	0	2	1	3	1	23	1	0	2
1	0	3	1	3	0	17	0	0	1
1	0	4	1	3	0	17	0	0	1
1	0	2	1	3	0	17	0	0	1
1	0	4	1	3	1	28	1	0	1
1	0	2	1	3	0	17	1	0	1
1	0	2	4	3	1	19	1	0	2
1	0	2	4	3	0	17	1	0	1
1	0	4	3	3	1	29	1	0	2
1	0	2	3	3	0	17	1	0	1
1	0	3	1	3	0	17	1	0	1
1	0	4	1	3	0	17	1	0	1
1	0	2	1	3	1	22	1	0	2
1	0	4	1	3	0	17	0	0	1
1	0	2	4	3	0	17	0	0	1
1	0	2	4	3	1	15	0	0	2
1	0	3	4	3	1	17	1	0	2
1	0	3	4	3	0	17	0	0	1
1	0	1	4	3	0	17	0	0	1
1	0	2	3	3	1	18	1	1	2
1	0	2	3	3	0	17	0	0	1
1	0	2	4	3	0	17	1	0	1
1	0	2	4	3	0	17	0	0	1
1	0	3	1	3	1	16	0	0	2
1	0	3	1	3	0	17	1	0	1
1	0	3	1	3	0	17	0	0	1
1	0	2	1	3	1	14	1	0	4
1	0	2	1	3	0	17	0	0	1
1	0	2	1	3	0	17	1	0	1
1	0	3	4	3	0	17	0	0	1
1	0	2	4	3	0	17	1	0	1
1	0	3	4	3	0	17	0	0	1
1	0	3	4	3	0	17	0	0	1
1	0	4	1	3	1	36	1	0	2
1	0	2	1	3	1	23	0	0	2
1	0	2	1	3	1	22	0	0	2
7	1	1	3	2	1	14	0	0	2
7	1	2	3	3	1	20	0	0	2
7	1	2	3	3	0	17	0	0	1
7	1	1	2	3	1	14	0	0	2
7	1	2	2	3	0	17	0	0	1
7	1	1	3	1	1	17	0	0	2
7	1	2	2	3	1	18	1	0	2
7	1	1	3	1	1	15	1	0	2
7	1	2	3	2	1	15	0	0	2
7	1	4	3	3	1	19	1	1	2
7	1	2	3	3	0	17	0	0	1
7	1	2	3	3	1	12	1	0	2
7	1	2	3	3	1	14	0	0	2
7	1	1	3	3	1	18	0	0	2
7	1	2	3	1	1	16	0	0	2
7	1	3	3	1	1	19	0	0	2
7	1	1	3	3	1	18	0	0	2
7	1	1	3	2	1	13	0	0	2
7	1	2	3	2	0	17	1	0	1
7	1	1	3	2	1	17	0	0	2
7	1	2	3	2	0	17	1	0	1
7	1	2	2	1	1	18	1	1	2
7	1	1	3	3	1	13	0	0	2
7	1	1	2	2	1	15	1	0	2
7	1	1	3	3	1	14	0	0	2
7	1	2	2	3	1	15	0	0	2
7	1	1	4	2	1	20	0	0	2
7	1	2	1	3	1	14	1	0	2
7	1	2	2	3	1	14	1	0	2
8	1	2	3	1	1	18	0	0	2
8	1	1	3	1	1	14	1	0	4
8	1	3	3	1	1	18	0	0	2
8	1	2	3	1	0	17	0	0	1
8	1	2	5	1	1	14	1	0	2
8	1	1	3	1	1	15	0	0	2
8	1	2	3	1	0	17	0	0	1
8	1	1	3	1	1	15	0	0	2
8	1	1	3	1	1	15	0	0	2
8	1	1	3	1	1	15	1	0	3
8	1	2	3	3	0	17	0	0	1
8	1	1	3	1	1	14	1	0	4
8	1	3	3	1	1	17	0	0	2
8	1	1	3	1	1	15	1	0	2
8	1	2	3	1	1	18	0	0	2
8	1	1	3	1	1	14	0	0	4
8	1	2	3	1	0	17	0	0	1
8	1	2	3	1	0	17	0	0	1
8	1	2	3	1	1	15	0	0	2
7	0	4	3	3	1	23	1	0	3
7	0	2	4	3	1	11	0	1	2
7	0	1	4	3	1	17	1	0	2
7	0	2	4	3	0	17	1	0	1
7	0	4	1	3	0	17	1	0	1
7	0	4	1	3	1	26	1	0	1
7	0	4	4	3	1	25	1	0	2
7	0	2	4	3	0	17	0	0	1
7	0	2	4	3	1	12	1	0	2
7	0	2	4	3	1	16	1	0	2
7	0	4	4	3	1	20	1	0	2
7	0	4	4	3	1	20	1	1	2
7	0	3	4	3	0	17	0	0	1
7	0	3	4	3	0	17	0	0	1
7	0	4	4	3	1	24	0	1	2
7	0	1	4	3	1	17	1	1	2
7	0	3	4	3	0	17	1	0	1
7	0	4	1	3	1	23	1	0	2
7	0	2	4	3	1	20	0	0	2
7	0	4	4	3	1	20	1	0	2
7	0	1	4	3	1	14	0	0	4
7	0	2	4	3	1	24	0	0	2
7	0	4	4	3	1	22	1	0	2
7	0	3	4	3	1	20	0	0	2
7	0	2	4	3	1	16	0	0	2
7	0	4	4	3	1	19	0	0	2
1	0	3	1	3	1	28	0	0	2
1	0	3	1	3	1	23	1	0	2
1	0	2	1	3	0	17	1	0	1
1	0	3	4	3	0	17	0	0	1
1	0	1	1	3	1	20	0	0	2
1	0	2	1	3	0	17	0	0	1
1	0	2	1	3	0	17	0	0	1
1	0	1	4	3	1	19	0	0	2
1	0	3	4	3	0	17	1	0	1
1	0	4	4	3	0	17	1	0	1
1	0	1	4	3	0	17	1	0	1
1	0	4	1	3	1	19	1	0	2
1	0	3	1	3	0	17	0	0	1
1	0	2	1	3	0	17	1	0	1
1	0	4	1	3	0	17	0	0	1
1	0	4	1	3	0	17	0	0	1
1	0	3	1	3	0	17	0	0	1
1	0	3	1	3	0	17	0	0	1
1	0	2	3	3	0	17	0	0	1
1	0	2	1	3	1	31	1	0	2
1	0	4	1	3	0	17	1	0	1
1	0	4	3	3	0	17	1	0	1
5	1	1	4	1	1	25	0	0	2
5	1	1	4	1	1	16	0	0	2
5	1	1	4	1	1	18	0	0	3
5	1	2	4	1	0	17	0	0	1
5	1	1	4	1	1	15	0	0	2
5	1	1	4	1	1	16	0	0	2
5	1	1	4	1	1	19	0	0	2
5	1	1	4	1	1	24	0	0	2
5	1	1	4	1	1	16	0	0	2
5	1	1	4	1	1	11	0	1	2
5	1	1	4	1	1	19	0	0	2
5	1	1	4	1	1	15	0	0	2
5	1	1	4	1	1	17	0	0	2
5	1	1	4	1	1	10	0	0	2
6	0	2	4	3	1	19	1	1	2
6	0	2	4	3	0	17	1	0	1
6	0	2	1	3	0	17	1	0	1
6	0	2	1	3	1	16	0	0	2
6	0	3	1	3	0	17	0	0	1
6	0	1	1	3	1	15	1	0	2
6	0	4	1	3	0	17	0	0	1
6	0	2	2	3	1	18	0	0	2
6	0	2	3	3	0	17	0	0	1
6	0	2	1	3	0	17	0	0	1
6	0	2	1	3	1	12	1	0	4
6	0	4	1	3	0	17	1	0	1
6	0	4	1	3	0	17	1	0	1
6	0	3	4	3	1	17	0	0	2
6	0	3	1	3	0	17	1	0	1
6	0	1	1	3	1	13	0	0	2
6	0	3	1	3	0	17	0	0	1
6	0	4	1	3	0	17	1	0	1
6	0	3	1	3	1	21	1	0	2
6	0	3	1	3	0	17	1	0	1
6	0	3	1	3	1	20	1	0	2
6	0	2	1	3	1	12	0	0	2
6	0	1	4	3	1	25	1	0	1
6	0	2	2	3	1	19	0	0	2
6	0	1	1	3	1	15	1	0	2
6	0	2	3	3	1	20	0	1	2
6	0	2	1	3	1	18	1	0	2
3	0	3	1	3	1	16	0	0	2
3	0	3	1	3	0	17	1	0	1
3	0	2	4	3	1	14	1	0	2
3	0	1	1	3	1	14	1	0	2
3	0	3	1	3	0	17	0	0	1
3	0	1	1	3	0	17	1	0	1
3	0	3	1	3	1	19	0	0	2
3	0	2	1	3	1	15	0	0	4
3	0	4	4	3	1	16	1	0	2
3	0	3	1	3	1	19	1	0	2
3	0	3	4	3	1	16	0	0	4
3	0	3	4	3	0	17	0	0	1
3	0	4	4	3	1	23	1	1	2
3	0	3	4	3	1	16	0	0	2
3	0	4	1	3	1	22	0	1	2
3	0	2	4	3	1	23	0	0	2
3	0	3	1	3	0	17	0	0	1
3	0	3	4	3	1	16	0	0	2
3	0	4	1	3	1	23	0	0	1
3	0	2	1	3	1	11	1	0	4
3	0	4	1	3	1	17	1	0	2
3	0	2	1	3	0	17	0	0	1
1	0	4	1	3	1	23	0	0	2
1	0	1	1	3	0	17	1	0	1
1	0	3	1	3	1	22	0	0	2
1	0	2	4	3	1	19	0	1	2
1	0	4	1	3	1	23	0	0	2
1	0	3	1	3	1	32	1	0	2
1	0	3	1	3	0	17	1	0	1
1	0	2	1	3	1	22	0	0	2
1	0	4	3	3	1	28	1	1	2
1	0	3	1	3	1	17	0	0	4
1	0	4	1	3	1	30	1	0	2
1	0	2	1	3	0	17	0	0	1
1	0	4	1	3	0	17	1	0	1
1	0	2	1	3	0	17	0	0	1
1	0	1	3	3	0	17	1	0	1
1	0	2	1	3	1	20	1	0	2
1	0	4	1	3	1	29	1	0	2
1	0	2	1	3	0	17	1	0	1
1	0	4	1	3	0	17	0	0	1
1	0	2	1	3	0	17	1	0	1
1	0	3	1	3	0	17	1	0	1
1	0	3	1	3	1	25	1	0	2
1	0	3	1	3	1	22	1	0	2
1	0	2	1	3	0	17	1	0	1
1	0	4	4	3	1	19	0	0	2
1	0	4	1	3	0	17	1	0	1
1	0	3	1	3	1	31	1	0	2
1	0	2	1	3	0	17	0	0	1
7	1	2	3	2	1	23	1	0	2
7	1	3	3	3	0	17	0	0	1
7	1	2	3	3	0	17	0	0	1
7	1	1	3	3	1	18	0	0	1
7	1	1	3	2	1	17	0	0	2
7	1	2	3	3	1	15	0	1	2
7	1	2	3	3	0	17	0	0	1
7	1	1	3	1	1	13	1	1	2
7	1	1	3	2	1	16	0	0	2
7	1	2	3	3	1	18	0	0	2
7	1	3	3	3	0	17	0	0	1
7	1	3	3	3	0	17	0	0	1
7	1	2	3	2	1	13	1	0	4
7	1	2	3	3	1	25	0	0	2
7	1	1	3	3	1	20	1	0	4
7	1	4	3	3	1	20	1	0	2
7	1	2	3	1	1	21	1	0	2
7	1	1	3	2	1	21	0	1	2
7	1	2	3	2	1	22	0	0	2
7	1	1	3	3	1	27	0	0	2
7	1	2	3	3	1	26	1	1	2
7	1	2	3	3	1	16	0	0	2
7	1	2	3	3	1	17	0	0	2
7	1	1	3	1	0	17	1	0	1
7	1	2	3	3	0	17	0	0	1
7	1	2	3	2	0	17	1	0	1
7	1	2	3	2	0	17	1	0	1
4	1	1	3	2	1	16	1	0	2
4	1	1	3	1	1	16	1	0	2
4	1	2	3	3	1	19	1	0	2
4	1	2	3	3	0	17	0	0	1
4	1	2	3	3	1	17	0	1	2
4	1	1	3	3	1	13	0	1	2
4	1	1	3	1	1	15	0	0	4
4	1	1	3	3	1	14	0	0	2
4	1	2	3	1	1	19	1	0	2
4	1	1	3	3	1	21	0	0	2
4	1	2	3	3	1	17	0	0	2
4	1	2	3	3	0	17	1	0	1
4	1	1	3	1	1	24	0	0	2
4	1	2	3	1	0	17	0	0	1
4	1	1	3	3	1	14	1	0	2
4	1	1	3	3	1	14	0	0	2
4	1	1	5	3	1	15	0	0	2
4	1	2	5	3	1	17	1	1	2
4	1	1	3	2	1	15	0	0	2
4	1	1	3	3	1	25	0	0	2
4	1	2	3	3	0	17	1	0	1
4	1	1	3	3	1	21	0	0	2
4	1	3	3	3	1	17	0	1	2
4	1	1	3	1	1	18	0	0	2
4	1	1	4	1	1	17	0	1	2
4	1	1	3	1	1	13	1	0	2
4	1	2	5	3	1	25	0	0	2
5	1	1	4	1	1	21	0	0	2
5	1	2	4	1	1	14	0	0	2
5	1	1	4	1	1	16	0	1	2
5	1	1	4	1	0	17	0	0	1
5	1	1	4	1	1	16	0	0	2
5	1	1	4	1	1	17	0	1	2
5	1	1	4	1	1	15	1	0	2
5	1	2	4	1	1	18	0	0	2
5	1	1	4	1	1	16	0	0	2
5	1	1	4	1	1	20	0	0	2
5	1	1	4	1	1	17	0	0	2
5	1	1	4	1	1	24	1	1	2
5	1	1	4	1	1	15	0	0	2
5	1	1	4	1	1	23	1	0	4
5	1	1	4	1	1	24	0	0	2
5	1	1	4	1	0	17	0	0	1
5	1	1	4	1	1	14	0	0	2
5	1	1	4	1	1	19	0	0	2
5	1	1	4	1	0	17	0	0	1
4	1	1	3	3	1	17	1	0	2
4	1	2	1	3	1	16	0	1	2
4	1	1	3	2	1	15	0	0	2
4	1	2	3	3	1	19	1	0	2
4	1	2	3	3	1	16	1	0	2
4	1	2	3	3	0	17	1	0	1
4	1	2	1	3	1	14	0	0	2
4	1	2	3	3	1	17	1	1	2
4	1	1	3	3	1	16	0	1	2
4	1	1	3	3	1	15	1	0	2
4	1	2	3	3	0	17	0	0	1
4	1	1	1	3	1	17	1	0	2
4	1	1	3	3	1	14	0	0	2
4	1	1	3	3	1	13	0	0	2
4	1	1	3	1	1	18	1	0	2
4	1	2	1	3	1	15	1	0	2
3	1	1	1	2	1	16	0	0	2
3	1	2	1	2	0	17	0	0	1
3	1	1	1	2	1	14	0	0	2
3	1	2	1	2	1	14	0	0	2
3	1	1	1	2	1	31	0	0	2
3	1	2	1	2	1	13	0	0	4
3	1	1	1	2	1	12	0	0	2
3	1	4	1	3	1	17	1	0	2
3	1	2	1	3	0	17	0	0	1
3	1	1	1	3	1	17	0	0	2
3	1	4	1	3	1	20	1	0	2
3	1	2	1	2	1	23	0	0	2
3	1	2	1	2	1	15	0	0	2
3	1	1	1	3	1	12	0	0	2
3	1	1	1	3	1	13	0	0	2
3	1	3	1	2	1	20	1	0	2
3	1	1	1	2	1	19	0	0	2
3	1	2	1	1	0	17	0	0	1
3	1	1	1	3	1	14	0	0	2
3	1	1	1	3	1	18	0	0	2
3	1	2	1	3	0	17	0	0	1
3	1	1	1	1	1	14	0	0	2
3	1	1	1	3	1	16	0	0	2
3	1	1	1	3	0	17	0	0	1
3	1	1	1	3	1	11	0	0	2
3	1	1	1	1	1	13	0	0	2
3	1	1	1	2	1	12	1	0	4
3	1	4	1	2	1	24	0	0	2
11	0	1	4	3	1	14	0	0	1
11	0	1	4	3	1	16	1	0	2
11	0	2	4	3	0	17	1	0	1
11	0	2	4	3	1	22	1	0	4
11	0	2	4	3	0	17	0	0	1
11	0	1	4	3	1	18	0	0	2
11	0	2	4	3	1	19	0	0	2
11	0	2	4	3	0	17	0	0	1
11	0	1	4	3	1	19	0	0	1
11	0	2	4	3	1	24	0	0	2
11	0	2	4	3	1	20	0	0	2
11	0	1	4	2	0	17	0	0	1
11	0	2	4	3	1	16	0	1	2
11	0	3	4	3	0	17	0	0	1
11	0	3	4	3	0	17	0	0	1
11	0	1	4	3	1	20	1	0	3
11	0	2	4	3	1	17	0	0	2
11	0	2	4	3	0	17	0	0	1
11	0	3	4	3	1	19	0	0	2
11	0	2	4	3	1	19	0	1	2
11	0	4	4	3	0	17	1	0	1
4	1	2	4	1	1	16	1	0	2
4	1	1	4	1	1	14	1	0	2
4	1	1	4	1	1	16	1	0	2
4	1	2	4	1	0	17	1	0	1
4	1	1	4	3	1	17	0	0	2
4	1	2	4	3	0	17	1	0	1
4	1	2	4	2	1	18	0	0	2
4	1	2	4	3	1	18	0	1	2
4	1	2	4	2	0	17	1	0	1
4	1	2	4	2	0	17	0	0	1
4	1	4	4	3	1	15	1	0	2
4	1	2	4	3	0	17	0	0	1
4	1	2	4	3	0	17	1	0	1
4	1	1	4	1	1	17	0	0	2
4	1	1	4	1	1	15	1	0	2
4	1	2	4	1	0	17	0	0	1
4	1	1	4	1	1	16	1	0	4
4	1	1	4	2	1	18	0	0	2
4	1	2	4	2	0	17	0	0	1
4	1	2	4	2	1	19	0	0	2
4	1	1	4	2	1	21	0	0	2
4	1	2	4	2	0	17	0	0	1
4	1	2	4	3	1	15	1	0	2
4	1	1	4	2	1	13	1	1	2
4	1	2	4	2	0	17	0	0	1
4	1	1	4	2	1	17	1	0	3
4	1	1	4	2	1	17	0	0	2
11	0	1	4	3	1	15	0	0	3
11	0	2	4	3	0	17	0	0	1
11	0	2	4	3	0	17	0	0	1
11	0	2	4	3	0	17	0	0	1
11	0	2	4	3	0	17	0	0	1
11	0	2	4	3	0	17	1	0	1
11	0	1	4	3	1	12	0	0	2
11	0	1	4	3	0	17	0	0	1
11	0	3	4	3	1	15	0	0	2
11	0	3	4	3	0	17	0	0	1
11	0	3	4	3	0	17	0	0	1
11	0	2	4	3	1	17	0	0	2
11	0	2	4	3	1	22	1	0	2
11	0	2	4	3	0	17	1	0	1
11	0	2	1	3	1	23	1	0	2
11	0	2	1	3	0	17	0	0	1
11	0	4	4	3	0	17	0	0	1
11	0	2	4	3	0	17	0	0	1
11	0	2	4	3	1	16	0	0	2
11	0	3	4	3	0	17	0	0	1
11	0	2	2	3	0	17	0	0	1
11	0	1	4	3	0	17	0	0	1
11	0	1	4	3	1	16	0	0	2
11	0	2	1	3	1	24	1	0	2
11	0	3	4	3	1	20	0	0	1
11	0	2	4	3	1	19	0	0	4
11	0	2	4	3	1	15	0	0	2
11	0	1	4	3	1	13	1	0	4
11	0	2	4	3	1	17	0	0	2
11	0	3	4	3	0	17	0	0	1
11	0	2	4	3	0	17	0	0	1
9	0	4	1	3	0	17	1	0	1
9	0	4	4	3	1	18	0	0	2
9	0	2	4	3	0	17	1	0	1
9	0	1	4	3	0	17	1	0	1
9	0	4	1	3	0	17	0	0	1
9	0	3	1	3	1	32	1	0	2
9	0	1	4	3	1	13	0	0	2
9	0	3	4	3	0	17	0	0	1
9	0	2	1	3	1	15	0	0	2
9	0	4	1	3	0	17	0	0	1
9	0	3	1	3	0	17	0	0	1
9	0	4	4	3	1	23	1	0	2
9	0	2	4	3	0	17	1	0	1
9	0	4	1	3	0	17	1	0	1
9	0	3	1	3	1	21	1	0	2
9	0	1	1	3	1	17	1	0	4
9	0	3	1	3	0	17	0	0	1
9	0	4	1	3	1	21	0	1	2
9	0	2	1	3	1	23	0	0	2
9	0	3	1	3	1	25	1	0	2
9	0	4	4	3	1	18	1	0	2
9	0	2	1	3	1	15	1	0	2
9	0	3	4	3	0	17	0	0	1
9	0	2	1	3	1	14	0	0	2
9	0	2	1	3	0	17	1	0	1
9	0	3	4	3	1	16	1	0	2
9	0	1	1	3	1	15	1	0	4
9	0	3	1	3	0	17	1	0	1
9	0	3	1	3	0	17	1	0	1
9	0	3	4	3	0	17	0	0	1
9	0	3	4	3	0	17	0	0	1
9	0	3	1	3	1	19	0	0	2
9	0	2	1	3	0	17	0	0	1
9	0	1	1	3	1	20	1	0	2
9	0	4	3	3	1	31	1	0	2
9	0	4	1	3	0	17	0	0	1
9	0	4	4	3	1	14	1	0	2
9	0	2	1	3	1	14	0	0	2
9	0	2	4	3	1	14	0	0	2
9	0	2	1	3	1	23	0	0	2
11	1	1	4	1	1	20	0	0	2
11	1	1	4	1	1	21	1	0	2
11	1	1	4	1	1	18	0	0	2
11	1	1	4	1	1	16	1	0	2
11	1	1	4	1	0	17	1	0	1
11	1	1	4	1	1	16	1	0	2
11	1	2	4	1	0	17	1	0	1
11	1	2	4	1	0	17	1	0	1
11	1	1	4	1	1	19	1	0	2
11	1	2	4	1	0	17	0	0	1
11	1	1	4	1	0	17	0	0	1
11	1	1	4	1	1	14	0	0	2
11	1	1	4	1	1	16	0	1	2
11	1	2	4	1	0	17	0	0	1
11	1	1	4	1	1	18	0	0	3
11	1	1	4	1	1	14	0	0	2
11	1	1	4	1	1	22	1	0	2
11	1	1	4	1	1	14	0	0	2
11	1	1	4	1	1	15	0	0	2
11	1	1	4	1	1	13	1	0	4
11	1	1	4	1	1	16	0	0	2
11	1	2	4	1	1	16	0	0	2
11	1	1	4	1	1	16	1	0	2
11	1	1	4	1	1	13	0	0	2
11	1	1	4	1	1	18	0	0	2
11	1	1	4	1	1	13	1	0	2
11	1	1	4	1	1	14	0	0	4
11	1	1	4	1	1	18	0	0	4
11	1	1	4	1	1	16	0	0	2
1	0	4	4	3	1	35	0	0	4
1	0	2	4	3	0	17	1	0	1
1	0	1	1	3	1	13	1	0	2
1	0	4	1	3	0	17	1	0	1
1	0	2	1	3	1	19	1	0	2
1	0	2	1	3	0	17	1	0	1
1	0	1	4	3	1	15	0	0	2
1	0	3	4	3	0	17	0	0	1
1	0	2	1	3	1	15	1	0	2
1	0	3	1	3	1	13	0	0	4
1	0	1	4	3	1	18	1	0	2
1	0	2	1	3	1	24	0	0	1
1	0	2	1	3	0	17	0	0	1
1	0	1	4	3	1	11	1	0	4
1	0	2	1	3	0	17	0	0	1
1	0	3	1	3	0	17	0	0	1
1	0	3	4	3	1	21	0	0	2
1	0	2	3	3	0	17	1	0	1
1	0	2	1	3	1	22	1	0	1
1	0	2	1	3	1	16	0	0	3
1	0	1	1	3	1	18	1	0	2
1	0	4	1	3	0	17	0	0	1
1	0	4	3	3	1	23	0	0	2
1	0	2	1	3	1	21	0	0	2
1	0	3	3	3	0	17	1	0	1
1	0	3	1	3	1	20	0	0	1
1	0	2	3	3	0	17	1	0	1
1	0	3	1	3	1	25	1	1	2
1	0	1	3	3	1	18	0	0	2
1	0	2	3	3	0	17	0	0	1
1	0	2	4	3	1	13	1	0	2
1	0	3	1	3	0	17	1	0	1
7	1	2	3	2	1	14	0	0	2
7	1	1	3	1	1	22	1	0	2
7	1	2	3	3	1	18	1	0	2
7	1	1	3	3	1	13	0	0	2
7	1	1	3	2	1	19	0	0	2
7	1	1	3	1	1	22	1	0	2
7	1	1	3	1	0	17	1	0	1
7	1	1	3	1	1	16	1	0	3
7	1	1	3	1	1	16	0	0	2
7	1	2	3	3	1	18	0	0	2
7	1	1	3	3	1	20	0	0	2
7	1	2	3	3	0	17	0	0	1
7	1	1	3	3	1	13	1	0	3
7	1	1	3	2	1	17	1	0	2
7	1	1	3	1	1	18	1	0	2
7	1	1	3	1	1	23	1	0	2
7	1	2	3	2	0	17	0	0	1
5	1	1	4	1	1	20	0	0	2
5	1	2	4	1	1	19	0	1	2
5	1	1	4	1	1	14	0	0	2
5	1	1	4	1	1	22	0	0	2
5	1	1	4	1	1	20	0	0	2
5	1	1	4	1	1	16	0	0	2
5	1	1	4	1	1	17	0	1	2
5	1	1	4	1	1	15	0	1	2
5	1	1	4	1	1	16	0	0	2
5	1	1	4	1	1	23	0	1	2
5	1	1	4	1	1	22	0	0	2
5	1	1	4	1	1	18	0	0	2
5	1	1	4	1	1	18	0	1	2
5	1	1	4	1	1	10	0	0	2
7	1	1	3	3	1	15	0	0	2
7	1	2	3	2	1	15	0	0	2
7	1	2	3	1	1	16	1	0	2
7	1	2	3	1	0	17	0	0	1
7	1	1	3	1	1	23	0	0	2
7	1	2	3	1	1	15	0	0	2
7	1	2	3	1	1	20	0	0	2
7	1	3	3	3	1	16	0	1	2
7	1	3	3	1	0	17	0	0	1
7	1	2	3	2	1	16	0	0	2
7	1	2	3	1	1	17	0	0	2
7	1	2	3	1	1	18	1	0	2
7	1	2	3	3	1	17	0	0	2
7	1	1	3	1	1	16	0	0	2
7	1	1	3	2	1	15	0	0	2
7	1	2	3	2	0	17	0	0	1
7	1	2	3	2	0	17	0	0	1
7	1	1	3	3	1	14	0	1	2
7	1	2	3	3	0	17	0	0	1
7	1	1	3	1	1	14	0	0	2
7	1	1	3	2	1	17	0	0	2
7	1	3	3	2	0	17	1	0	1
7	1	2	3	2	0	17	0	0	1
7	1	2	3	2	0	17	0	0	1
7	1	2	3	1	0	17	0	0	1
7	1	2	3	1	1	20	0	1	2
7	1	1	3	3	1	16	0	0	2
7	1	1	3	1	1	18	1	0	2
7	1	1	3	1	1	22	0	0	2
7	1	2	3	1	0	17	0	0	1
7	1	1	3	3	1	16	1	0	2
7	1	2	3	2	1	17	1	1	2
7	1	2	3	2	1	19	1	0	2
7	1	2	3	2	0	17	1	0	1
7	1	2	3	1	0	17	1	0	1
7	1	2	3	1	1	19	0	0	2
6	1	1	1	3	1	24	0	0	2
6	1	1	1	1	1	16	1	0	2
6	1	1	1	2	1	20	0	0	4
6	1	1	1	2	1	15	1	0	2
6	1	2	1	3	0	17	0	0	1
6	1	1	1	3	1	16	0	0	2
6	1	1	1	1	1	23	1	0	2
6	1	3	1	3	0	17	0	0	1
6	1	1	1	3	1	19	1	0	2
6	1	2	1	3	1	21	1	0	2
6	1	1	1	3	1	17	1	0	2
6	1	1	1	3	1	15	0	0	2
6	1	2	1	3	1	19	1	0	2
6	1	2	1	2	1	16	1	0	2
6	1	2	1	3	1	18	0	1	2
6	1	1	1	1	1	18	0	0	2
6	1	1	1	2	0	17	0	0	1
6	1	1	1	3	1	16	1	0	2
6	1	3	1	1	1	19	0	0	2
6	1	1	1	1	0	17	0	0	1
6	1	2	1	1	1	19	0	0	2
6	1	2	1	3	1	18	1	0	2
6	1	2	1	3	0	17	0	0	1
6	1	1	1	1	1	19	0	0	3
6	1	1	1	2	1	19	0	0	2
6	1	2	1	1	1	19	1	0	3
6	1	1	5	1	1	17	1	0	2
6	1	1	1	1	1	14	0	0	2
6	1	1	5	1	1	14	1	0	2
6	1	1	1	1	1	19	0	0	2
6	1	1	1	1	1	20	0	1	2
6	1	1	3	1	1	18	0	0	2
6	1	1	5	1	1	14	0	0	2
6	1	1	1	1	1	19	1	0	4
6	1	3	1	2	1	19	1	1	2
6	1	1	1	1	1	18	0	0	2
6	1	1	3	3	1	19	1	0	2
6	1	2	3	3	0	17	1	0	1
6	1	2	1	1	1	15	0	0	2
6	1	1	5	1	1	13	0	1	2
6	1	1	1	1	1	14	0	0	2
6	1	1	1	1	1	17	0	0	2
6	1	1	1	2	1	17	0	0	2
6	1	2	5	1	1	15	1	1	2
6	1	1	1	3	1	15	1	0	2
2	1	1	4	1	1	22	0	0	2
2	1	1	4	1	1	15	0	0	2
2	1	1	4	1	1	25	0	0	2
2	1	1	4	1	1	20	0	0	3
2	1	1	4	1	1	17	1	1	2
2	1	1	4	1	1	19	1	1	2
2	1	1	4	1	1	19	0	1	2
2	1	1	4	1	1	14	0	0	2
2	1	1	4	1	1	16	1	1	2
2	1	1	4	1	1	13	0	0	2
2	1	1	4	1	1	25	0	0	2
2	1	1	4	1	1	17	0	0	2
2	1	1	4	1	1	16	0	1	2
2	1	1	4	1	1	17	0	0	2
2	1	1	4	1	1	18	1	1	2
2	1	1	4	1	1	15	0	0	2
2	1	1	4	1	1	18	0	0	2
2	1	1	4	1	1	15	0	0	2
2	1	1	4	1	1	16	0	0	2
2	1	1	4	1	1	18	0	1	2
2	1	1	4	1	0	17	0	0	1
2	1	1	4	1	0	17	0	0	1
2	1	1	4	1	1	17	0	0	2
2	1	1	4	1	1	20	0	0	2
2	1	1	4	1	1	16	0	1	2
2	1	1	4	1	1	15	0	0	2
3	1	1	1	1	1	16	0	0	2
3	1	1	1	1	1	17	0	0	2
3	1	2	4	1	1	15	0	0	2
3	1	1	1	1	1	19	0	0	2
3	1	1	1	1	1	14	0	0	2
3	1	1	1	1	0	17	0	0	1
3	1	1	1	1	0	17	0	0	1
3	1	2	1	1	1	14	1	0	2
3	1	1	1	1	1	14	0	0	2
3	1	1	1	1	1	15	0	0	2
3	1	2	1	1	1	18	0	0	2
3	1	1	4	1	1	22	1	0	4
3	1	1	1	1	1	14	0	0	2
3	1	2	1	1	0	17	1	0	1
3	1	1	1	1	1	15	1	0	2
3	1	2	1	1	1	13	0	0	2
3	1	1	4	1	1	15	0	0	2
3	1	1	1	1	1	15	0	1	2
2	1	1	4	1	1	15	0	0	2
2	1	1	4	1	1	15	0	0	2
2	1	1	4	1	1	14	0	0	2
4	1	2	1	2	1	14	1	0	2
4	1	2	1	2	1	17	1	0	4
4	1	1	3	1	1	18	1	0	2
4	1	1	3	3	1	19	0	0	2
4	1	1	1	2	1	16	1	0	2
4	1	1	1	3	1	22	0	0	2
4	1	1	1	2	1	18	1	0	2
4	1	2	1	3	1	17	1	0	2
4	1	2	1	3	0	17	1	0	1
4	1	1	1	2	1	19	1	0	2
4	1	3	1	3	0	17	0	0	1
4	1	2	3	3	1	12	1	0	2
4	1	1	1	3	1	14	1	0	3
4	1	2	1	3	0	17	1	0	1
4	1	2	1	3	0	17	0	0	1
4	1	1	1	3	1	10	0	0	2
4	1	1	1	2	0	17	0	0	1
4	1	1	1	3	1	15	0	0	2
4	1	2	1	2	1	11	1	0	2
4	1	2	1	2	0	17	1	0	1
4	1	1	3	2	1	15	1	0	1
4	1	2	3	2	0	17	0	0	1
4	1	1	1	3	1	17	1	0	2
4	1	2	1	3	1	16	1	0	2
4	1	2	3	3	1	16	0	0	1
4	1	2	1	3	1	14	0	0	2
4	1	1	1	3	1	12	1	0	2
4	1	2	1	3	1	16	1	0	2
4	1	1	5	2	1	14	1	0	2
4	1	1	1	1	0	17	1	0	1
4	1	2	1	1	0	17	0	0	1
7	1	2	3	2	0	17	0	0	1
7	1	3	3	3	0	17	0	0	1
7	1	2	3	3	1	16	0	0	2
7	1	2	3	3	0	17	0	0	1
7	1	1	3	2	1	24	0	1	2
7	1	2	3	3	1	14	0	0	2
7	1	1	3	1	1	17	1	0	2
7	1	2	3	1	1	33	0	0	4
7	1	3	3	3	0	17	0	0	1
7	1	1	3	2	1	16	1	0	2
7	1	2	3	2	0	17	0	0	1
7	1	1	3	1	1	13	0	0	2
7	1	2	3	3	1	13	0	0	2
7	1	1	3	3	1	24	0	1	2
7	1	2	3	1	1	16	0	1	2
7	1	1	3	3	0	17	0	0	1
7	1	3	3	3	0	17	0	0	1
7	1	3	3	1	1	22	0	0	2
7	1	3	3	1	0	17	0	0	1
7	1	2	3	3	1	18	0	0	2
7	1	2	3	3	0	17	0	0	1
7	1	1	3	1	1	17	0	0	2
7	1	1	3	1	0	17	0	0	1
7	1	2	3	1	0	17	0	0	1
7	1	3	3	3	0	17	0	0	1
7	1	3	3	3	1	18	0	0	2
7	1	2	3	3	1	19	0	1	2
7	1	3	3	2	0	17	0	0	1
4	1	1	4	1	1	21	1	1	2
4	1	1	4	2	1	16	0	0	2
4	1	1	3	2	1	17	0	0	2
4	1	2	4	3	0	17	1	0	1
4	1	2	4	3	0	17	1	0	1
4	1	1	3	2	1	18	0	0	3
4	1	2	3	2	0	17	1	0	1
4	1	2	3	2	0	17	0	0	1
4	1	1	3	2	1	19	0	0	2
4	1	1	1	1	1	18	0	0	2
4	1	2	3	1	0	17	1	0	1
4	1	2	4	2	1	20	1	0	2
4	1	2	3	3	0	17	0	0	1
4	1	1	2	2	1	21	1	0	2
4	1	1	3	2	1	11	1	0	2
4	1	2	3	2	0	17	0	0	1
4	1	2	3	2	0	17	0	0	1
4	1	2	3	2	0	17	1	0	1
4	1	1	3	2	1	10	1	0	2
4	1	2	4	2	1	16	0	0	2
4	1	1	4	1	1	14	1	0	2
4	1	2	4	3	1	14	1	0	2
4	1	1	3	1	1	26	0	0	2
4	1	2	3	1	0	17	0	0	1
4	1	2	3	1	0	17	0	0	1
4	1	2	4	2	0	17	1	0	1
4	1	1	3	3	1	19	0	0	2
4	1	1	3	3	1	17	0	0	2
4	1	2	3	3	0	17	0	0	1
4	1	2	3	3	0	17	0	0	1
4	1	1	3	2	1	12	1	0	2
4	1	2	3	1	0	17	1	0	1
4	1	1	3	2	1	13	0	0	2
11	0	2	4	3	0	17	0	0	1
11	0	1	4	3	1	16	0	0	2
11	0	2	4	3	0	17	0	0	1
11	0	1	4	3	1	20	1	0	2
11	0	1	4	3	1	17	0	0	2
11	0	3	4	3	0	17	0	0	1
11	0	2	4	3	1	19	0	0	2
11	0	1	4	3	1	29	0	0	2
11	0	1	4	3	1	22	1	0	4
11	0	1	4	3	1	15	1	0	2
11	0	2	4	3	1	15	0	0	2
11	0	3	4	3	1	21	0	1	2
11	0	2	1	3	1	18	1	0	2
11	0	4	1	3	1	16	1	0	2
11	0	4	1	3	1	17	1	0	1
11	0	3	1	3	1	13	0	0	4
11	0	2	4	3	0	17	1	0	1
11	0	2	4	3	1	16	0	0	2
11	0	3	4	3	0	17	0	0	1
11	0	1	4	3	1	12	1	0	2
11	0	2	4	3	0	17	0	0	1
11	0	2	4	3	1	15	1	0	2
11	0	2	1	3	1	14	1	0	2
11	0	1	4	3	1	13	0	0	2
11	0	2	4	3	0	17	0	0	1
11	0	1	4	3	1	21	0	0	2
9	0	4	1	3	1	20	1	0	2
9	0	2	4	3	1	20	0	0	2
9	0	3	4	3	0	17	0	0	1
9	0	2	4	3	1	34	0	0	2
9	0	4	1	3	1	11	1	0	3
9	0	2	4	3	1	18	1	1	2
9	0	2	4	3	0	17	0	0	1
9	0	4	4	3	1	18	1	0	4
9	0	3	1	3	1	17	1	0	4
9	0	4	1	3	0	17	1	0	1
9	0	2	4	3	1	13	1	0	4
9	0	3	4	3	1	16	1	0	4
9	0	2	4	3	1	22	1	0	4
9	0	2	4	3	0	17	0	0	1
9	0	2	4	3	0	17	0	0	1
9	0	4	4	3	1	18	1	0	3
9	0	2	4	3	0	17	0	0	1
9	0	2	4	3	1	21	1	0	2
9	0	3	4	3	0	17	0	0	1
9	0	1	4	3	0	17	0	0	1
9	0	2	3	3	1	33	1	0	4
9	0	2	1	3	0	17	0	0	1
10	1	4	1	3	0	17	1	0	1
10	1	1	1	1	1	13	0	0	2
10	1	1	1	1	1	15	0	0	4
10	1	1	1	2	1	11	0	0	2
10	1	3	1	2	1	18	0	0	2
10	1	3	1	2	0	17	1	0	1
10	1	1	1	1	1	15	0	0	3
10	1	1	1	3	1	15	1	0	2
10	1	3	1	3	0	17	0	0	1
10	1	2	1	1	1	19	0	0	2
10	1	1	1	3	1	15	0	0	2
10	1	1	1	3	1	15	0	0	2
10	1	1	1	3	1	17	0	0	2
10	1	1	1	1	1	18	1	0	2
10	1	1	1	1	1	17	1	1	2
10	1	3	1	1	1	17	0	0	2
10	1	2	1	1	1	15	0	0	2
10	1	1	1	1	1	14	1	0	2
10	1	4	1	3	0	17	1	0	1
10	1	4	1	3	1	25	1	0	2
10	1	4	1	2	1	19	1	0	4
10	1	3	1	3	1	17	1	0	2
10	1	4	1	3	1	22	1	0	2
10	1	1	1	1	1	13	1	0	4
10	1	2	1	1	0	17	0	0	1
10	1	1	1	1	1	11	1	0	3
10	1	2	1	2	1	14	1	0	4
8	1	2	1	3	1	19	1	0	4
8	1	1	1	2	1	17	1	0	2
8	1	1	3	1	1	20	0	0	2
8	1	1	3	2	1	13	0	0	2
8	1	1	1	1	1	13	1	0	2
8	1	3	4	1	1	17	0	0	2
8	1	1	4	3	1	21	1	0	2
8	1	2	4	2	1	15	1	0	2
8	1	1	3	3	1	12	0	0	2
8	1	2	1	3	0	17	0	0	1
8	1	2	1	2	1	17	0	1	2
8	1	1	3	1	1	17	0	0	2
8	1	1	3	1	1	19	0	0	2
8	1	2	4	1	1	16	0	0	2
8	1	1	1	3	1	15	0	0	2
8	1	2	1	3	0	17	0	0	1
8	1	2	3	1	1	12	1	0	2
8	1	1	1	3	1	15	0	1	2
8	1	1	1	2	1	18	0	0	1
8	1	2	1	2	1	15	1	0	2
8	0	4	3	3	1	21	1	0	4
8	0	4	1	3	0	17	0	0	1
8	0	4	3	3	0	17	0	0	1
8	0	2	3	3	0	17	1	0	1
8	0	3	1	3	1	37	0	0	2
8	0	4	4	3	1	24	1	1	4
8	0	4	3	3	0	17	1	0	1
8	0	2	4	3	1	10	0	0	2
8	0	4	4	3	1	23	1	0	2
8	0	4	1	3	1	18	1	0	4
8	0	4	4	3	1	27	1	0	2
8	0	4	1	3	1	20	1	0	4
8	0	3	1	3	0	17	1	0	1
8	0	4	3	3	1	19	1	0	4
8	0	4	1	3	1	24	1	0	2
8	0	4	1	3	0	17	0	0	1
8	0	4	3	3	1	19	1	0	2
8	0	3	3	3	0	17	0	0	1
8	0	3	3	3	0	17	0	0	1
8	0	2	3	3	0	17	0	0	1
8	0	4	3	3	1	16	1	0	2
8	0	4	1	3	0	17	1	0	1
8	0	3	1	3	0	17	1	0	1
8	0	3	1	3	1	17	1	0	2
8	0	4	1	3	0	17	0	0	1
8	0	3	3	3	1	16	0	0	2
8	0	3	3	3	0	17	0	0	1
8	0	3	1	3	0	17	0	0	1
8	0	4	3	3	1	19	1	0	3
8	0	3	3	3	0	17	0	0	1
5	1	1	4	1	1	26	0	0	2
5	1	1	4	1	1	16	0	0	2
5	1	2	4	1	0	17	0	0	1
5	1	1	4	1	1	24	0	0	2
5	1	3	4	3	0	17	1	0	1
5	1	2	4	1	1	17	1	0	2
5	1	1	4	1	0	17	1	0	1
5	1	1	4	3	1	23	1	0	2
5	1	1	4	1	1	17	1	1	2
5	1	2	4	1	0	17	0	0	1
5	1	1	4	1	1	15	0	0	2
5	1	1	4	1	1	20	0	0	2
5	1	1	4	1	0	17	0	0	1
5	1	1	4	2	1	17	1	0	2
5	1	1	4	2	1	15	0	0	4
5	1	1	4	3	0	17	0	0	1
5	1	1	4	1	1	24	1	0	2
5	1	3	4	1	0	17	1	0	1
5	1	1	4	1	1	24	0	0	2
5	1	3	4	1	0	17	0	0	1
2	0	1	1	3	1	21	1	0	2
2	0	3	1	3	0	17	0	0	1
2	0	2	1	3	1	17	1	0	2
2	0	3	1	3	1	14	1	0	3
2	0	3	1	3	0	17	0	0	1
2	0	2	1	3	0	17	0	0	1
2	0	1	1	3	1	34	0	0	2
2	0	2	1	3	0	17	1	0	1
2	0	2	1	3	1	14	0	0	2
2	0	2	1	3	0	17	1	0	1
2	0	2	3	3	1	15	0	0	1
2	0	2	1	3	1	12	1	0	2
2	0	1	1	3	1	17	1	0	3
2	0	2	1	3	1	17	0	0	2
2	0	1	1	3	1	15	0	0	4
2	0	2	4	3	1	17	0	0	2
2	0	2	1	3	0	17	0	0	1
2	0	2	1	3	1	13	1	0	2
7	1	1	1	3	1	15	1	0	2
7	1	1	1	3	0	17	1	0	1
7	1	1	3	2	1	15	0	0	2
7	1	1	1	3	1	21	0	0	2
7	1	2	3	1	1	17	1	0	2
7	1	2	1	1	0	17	1	0	1
7	1	4	1	3	1	17	1	0	2
7	1	2	1	1	0	17	0	0	1
7	1	2	4	3	1	21	1	0	2
7	1	2	1	1	1	16	1	0	2
7	1	2	1	3	0	17	1	0	1
7	1	1	1	3	1	15	1	0	2
7	1	2	1	3	0	17	1	0	1
7	1	2	3	3	1	18	0	0	4
7	1	2	3	3	0	17	1	0	1
7	1	2	1	3	1	13	1	1	2
7	1	1	1	1	1	19	0	1	2
7	1	1	1	3	1	16	1	0	2
7	1	2	1	3	0	17	1	0	1
7	1	2	1	2	1	15	1	0	2
7	1	2	1	2	0	17	0	0	1
7	1	1	1	1	1	17	1	0	2
7	1	2	1	1	1	21	1	0	2
7	1	1	1	1	1	21	0	0	2
7	1	1	1	1	0	17	1	0	1
7	1	1	1	3	1	14	1	0	2
7	1	1	1	3	0	17	1	0	1
7	1	2	1	3	1	16	0	0	2
7	1	2	1	3	1	14	0	0	2
7	1	1	3	3	1	12	0	1	2
7	1	2	1	3	1	18	0	0	2
7	1	2	1	1	1	17	0	1	2
2	1	1	4	1	1	15	1	1	2
2	1	1	4	1	1	13	1	1	2
2	1	1	1	3	1	18	1	0	2
2	1	1	4	1	1	14	0	0	2
2	1	3	4	3	1	22	1	0	2
2	1	1	4	1	1	15	0	0	2
2	1	1	4	1	1	14	0	0	2
2	1	1	4	1	1	14	0	0	3
2	1	1	4	1	1	14	0	0	2
2	1	1	4	1	1	14	0	0	2
2	1	1	4	1	1	15	1	0	2
2	1	1	4	1	1	13	0	0	2
2	1	1	4	1	0	17	0	0	1
2	1	1	4	1	1	20	1	0	2
2	1	1	4	1	1	11	0	0	2
2	1	2	4	3	0	17	0	0	1
2	1	2	2	3	1	16	1	0	2
2	1	1	4	1	1	14	1	0	2
2	1	1	4	1	0	17	0	0	1
2	1	2	3	2	1	17	0	0	2
2	1	2	2	3	1	17	1	0	2
2	1	1	4	1	1	15	0	0	3
2	1	1	4	2	1	20	0	0	2
2	1	2	3	2	1	15	1	0	4
3	1	1	1	2	1	17	0	0	2
3	1	1	1	1	1	14	0	0	2
3	1	2	1	2	1	11	0	0	2
3	1	1	1	1	1	19	0	0	2
3	1	1	1	1	1	13	0	0	2
3	1	1	1	3	1	14	0	0	2
3	1	2	1	3	0	17	0	0	1
3	1	1	1	3	1	14	0	0	2
3	1	2	1	3	0	17	0	0	1
3	1	2	1	1	1	16	0	0	4
3	1	2	1	3	1	19	0	0	4
3	1	1	1	1	1	10	0	0	2
3	1	2	1	1	1	15	0	0	2
3	1	1	1	1	1	11	0	0	4
3	1	3	1	1	0	17	0	0	1
3	1	1	1	2	1	14	0	0	2
3	1	1	1	1	1	12	0	0	2
3	1	1	1	1	1	13	0	0	2
3	1	1	1	3	1	11	1	0	4
3	1	3	1	1	1	18	0	0	2
3	1	1	1	1	1	27	0	0	2
3	1	1	1	1	1	16	0	0	2
3	1	2	1	1	1	15	0	0	2
3	1	1	1	1	1	13	0	1	2
3	1	1	1	2	1	15	0	0	2
3	1	1	1	3	1	19	0	0	2
3	1	1	1	2	1	13	0	1	2
3	1	2	1	1	0	17	0	0	1
3	1	1	1	1	0	17	0	0	1
7	0	4	1	3	1	28	1	0	2
7	0	4	3	3	1	27	1	0	2
7	0	2	1	3	0	17	0	0	1
7	0	3	3	3	1	13	1	0	3
7	0	4	3	3	0	17	1	0	1
7	0	3	3	3	0	17	0	0	1
7	0	3	3	3	0	17	0	0	1
7	0	2	3	3	0	17	0	0	1
7	0	4	3	3	0	17	1	0	1
7	0	4	3	3	1	23	1	0	2
7	0	3	3	3	0	17	0	0	1
7	0	4	1	3	1	21	0	0	2
7	0	3	3	3	0	17	0	0	1
7	0	2	3	3	0	17	0	0	1
7	0	4	1	3	1	29	1	0	2
7	0	4	3	3	1	23	1	0	2
7	0	2	1	3	1	23	0	0	2
7	0	4	1	3	0	17	1	0	1
7	0	4	3	3	0	17	1	0	1
7	0	2	1	3	1	16	0	0	2
7	0	3	1	3	0	17	0	0	1
7	0	3	3	3	1	18	0	1	2
7	0	3	3	3	0	17	1	0	1
7	0	4	3	3	1	19	1	0	2
7	0	4	3	3	0	17	1	0	1
7	0	2	3	3	0	17	0	0	1
7	0	2	3	3	0	17	1	0	1
7	0	4	3	3	0	17	0	0	1
7	0	4	1	3	1	18	1	0	2
7	0	2	1	3	1	15	0	0	2
7	0	3	1	3	0	17	1	0	1
7	0	3	3	3	1	20	1	0	2
7	0	2	3	3	0	17	0	0	1
7	0	2	3	3	0	17	1	0	1
7	0	3	1	3	0	17	0	0	1
7	0	3	3	3	0	17	0	0	1
7	1	1	4	2	1	12	0	0	2
7	1	2	4	2	1	13	0	0	2
7	1	2	4	2	1	13	0	1	2
7	1	1	4	3	1	13	0	0	2
7	1	1	4	1	1	14	0	1	2
7	1	2	1	3	1	14	0	1	2
7	1	1	4	3	1	16	0	0	2
7	1	1	4	1	1	14	1	0	2
7	1	1	4	1	1	14	1	0	2
7	1	1	4	2	1	11	0	0	2
7	1	2	4	1	0	17	0	0	1
7	1	1	4	1	1	21	0	0	2
7	1	1	4	1	1	12	0	1	2
7	1	1	4	1	1	20	0	1	2
7	1	1	4	2	1	16	1	0	2
7	1	1	4	3	1	23	0	0	2
7	1	2	4	3	0	17	0	0	1
7	1	2	4	3	1	20	1	0	2
7	1	1	4	1	1	14	0	1	2
7	1	4	4	2	0	17	0	0	1
7	1	2	4	2	1	15	0	1	2
7	1	1	4	1	1	15	0	0	2
7	1	3	4	1	0	17	1	0	1
7	1	2	4	1	1	14	0	0	2
2	1	2	4	1	1	13	0	1	2
2	1	2	4	1	0	17	0	0	1
2	1	1	4	1	1	18	0	0	2
2	1	1	4	1	1	17	0	0	2
2	1	2	4	1	1	16	0	0	2
2	1	1	4	1	1	14	0	0	2
2	1	2	4	1	1	12	0	0	4
2	1	1	4	1	1	27	0	0	2
2	1	1	4	1	1	14	1	0	2
2	1	1	4	1	1	16	0	0	4
2	1	2	4	1	1	22	1	0	2
2	1	1	4	1	1	27	1	0	2
2	1	2	4	1	1	20	0	0	4
2	1	2	4	1	1	15	0	0	2
9	0	3	1	3	0	17	0	0	1
9	0	4	4	3	1	21	0	1	2
9	0	2	1	3	1	14	0	0	2
9	0	3	1	3	0	17	1	0	1
9	0	4	1	3	0	17	1	0	1
9	0	4	1	3	1	26	1	0	2
9	0	3	1	3	0	17	0	0	1
9	0	2	4	3	1	18	0	0	2
9	0	4	2	3	1	27	1	0	4
9	0	1	4	3	1	29	0	0	2
9	0	1	4	3	1	16	0	0	2
9	0	4	1	3	1	21	1	0	1
9	0	1	4	3	1	16	1	0	2
9	0	2	4	3	0	17	0	0	1
9	0	4	1	3	1	21	1	0	2
9	0	3	1	3	1	12	0	0	4
9	0	2	1	3	1	28	1	0	1
9	0	1	1	3	1	22	1	0	4
9	0	2	1	3	1	21	0	0	2
9	0	3	4	3	0	17	0	0	1
9	0	3	1	3	0	17	0	0	1
9	0	1	4	3	0	17	1	0	1
5	0	3	1	3	1	23	1	0	2
5	0	2	1	3	0	17	0	0	1
5	0	3	4	3	0	17	0	0	1
5	0	3	1	3	1	19	0	0	2
5	0	3	4	3	1	10	0	0	2
5	0	3	4	3	0	17	0	0	1
5	0	1	4	3	0	17	0	0	1
5	0	4	4	3	0	17	0	0	1
5	0	1	4	3	0	17	1	0	1
5	0	2	4	3	0	17	0	0	1
5	0	2	3	3	1	14	0	0	2
5	0	4	3	3	1	21	1	0	2
5	0	1	4	3	1	14	0	0	2
5	0	2	4	3	0	17	0	0	1
5	0	3	1	3	1	17	1	0	2
5	0	3	1	3	0	17	0	0	1
5	0	3	4	3	1	20	1	1	2
5	0	1	4	3	0	17	0	0	1
5	0	1	4	3	1	17	1	0	2
5	0	3	4	3	0	17	1	0	1
5	0	3	4	3	1	19	0	0	2
5	0	3	4	3	1	18	0	0	2
5	0	1	4	3	1	17	0	0	2
5	0	4	4	3	0	17	0	0	1
5	0	4	4	3	0	17	0	0	1
5	0	4	1	3	1	20	1	1	2
5	0	3	3	3	1	17	0	0	2
5	0	2	1	3	0	17	0	0	1
5	0	1	4	3	1	30	1	0	2
5	0	1	4	3	1	12	0	1	2
5	0	1	4	3	1	25	0	0	2
9	0	3	1	3	1	26	0	0	2
9	0	4	3	3	1	21	0	0	2
9	0	3	1	3	1	29	0	0	2
9	0	1	1	3	0	17	1	0	1
9	0	3	3	3	1	25	1	0	2
9	0	3	1	3	1	15	1	0	4
9	0	4	1	3	1	15	1	0	2
9	0	2	1	3	0	17	0	0	1
9	0	4	3	3	1	24	0	1	2
9	0	3	3	3	0	17	1	0	1
9	0	4	1	3	1	13	1	0	4
9	0	2	1	3	0	17	0	0	1
9	0	3	1	3	0	17	0	0	1
9	0	2	4	3	1	15	1	0	4
9	0	3	4	3	0	17	0	0	1
9	0	1	1	3	1	16	0	0	2
9	0	3	1	3	0	17	0	0	1
9	0	2	1	3	0	17	0	0	1
9	0	2	1	3	1	18	0	0	2
9	0	3	3	3	1	17	0	0	2
9	0	3	3	3	0	17	0	0	1
9	0	2	1	3	0	17	1	0	1
9	0	2	3	3	1	21	1	0	4
9	0	3	3	3	0	17	0	0	1
1	0	3	1	3	1	24	1	0	2
1	0	4	1	3	1	28	0	0	2
1	0	2	1	3	0	17	0	0	1
1	0	4	3	3	1	25	1	0	2
1	0	2	3	3	0	17	0	0	1
1	0	3	1	3	1	27	1	1	2
1	0	3	1	3	1	25	1	0	2
1	0	4	1	3	1	14	1	0	2
1	0	1	1	3	0	17	0	0	1
1	0	4	1	3	1	24	1	0	2
1	0	4	1	3	1	22	1	0	1
1	0	3	1	3	1	21	0	0	2
1	0	4	1	3	1	26	0	0	2
1	0	4	1	3	1	31	1	0	2
1	0	3	3	3	1	25	0	0	4
1	0	4	2	3	1	23	1	0	2
1	0	2	1	3	1	14	0	0	2
1	0	4	3	3	0	17	1	0	1
1	0	3	4	3	1	17	0	1	2
1	0	1	1	3	1	16	1	0	2
1	0	3	3	3	0	17	0	0	1
1	0	2	1	3	1	14	0	0	2
1	0	1	1	3	0	17	0	0	1
1	0	4	1	3	1	27	1	0	1
1	0	2	1	3	0	17	0	0	1
9	0	2	4	3	1	17	0	1	2
9	0	2	4	3	0	17	0	0	1
9	0	2	1	3	1	16	1	0	2
9	0	3	1	3	1	13	1	0	2
9	0	3	1	3	0	17	1	0	1
9	0	3	1	3	0	17	0	0	1
9	0	3	3	3	1	19	1	0	2
9	0	4	4	3	0	17	1	0	1
9	0	4	1	3	0	17	0	0	1
9	0	2	1	3	1	17	0	0	2
9	0	1	4	3	1	17	1	0	3
9	0	2	4	3	1	21	0	0	2
9	0	4	4	3	1	23	1	0	2
9	0	3	1	3	1	17	1	0	4
9	0	2	1	3	1	12	1	0	2
9	0	2	1	3	0	17	0	0	1
9	0	4	1	3	1	15	1	0	2
9	0	3	4	3	1	24	0	0	2
1	0	3	1	3	0	17	1	0	1
1	0	1	1	3	1	14	0	0	2
1	0	3	1	3	0	17	0	0	1
1	0	2	1	3	1	15	0	1	2
1	0	2	1	3	0	17	1	0	1
1	0	2	1	3	0	17	1	0	1
1	0	3	1	3	1	20	0	1	2
1	0	2	1	3	1	15	0	0	2
1	0	2	1	3	1	13	1	0	2
1	0	2	1	3	0	17	1	0	1
1	0	3	1	3	1	23	0	0	2
1	0	3	3	3	1	29	1	0	2
1	0	2	1	3	1	29	0	1	2
1	0	3	1	3	1	19	1	1	2
1	0	2	1	3	0	17	1	0	1
1	0	2	1	3	1	17	0	0	2
1	0	3	1	3	1	19	1	0	2
1	0	4	1	3	0	17	1	0	1
1	0	4	1	3	0	17	0	0	1
1	0	1	1	3	1	17	0	0	3
1	0	4	1	3	1	27	1	0	2
1	0	4	1	3	1	19	1	0	3
1	0	4	3	3	1	25	1	0	1
1	0	4	3	3	0	17	1	0	1
1	0	2	1	3	0	17	1	0	1
1	0	2	1	3	0	17	0	0	1
1	0	4	3	3	0	17	1	0	1
1	0	4	3	3	0	17	1	0	1
1	0	2	3	3	1	18	1	0	2
1	0	4	1	3	1	16	1	0	2
1	0	4	3	3	0	17	1	0	1
1	0	3	1	3	1	28	1	0	2
1	0	2	1	3	1	16	1	0	4
1	0	2	1	3	1	23	0	0	2
1	0	2	1	3	1	18	0	1	2
1	0	2	1	3	1	21	1	0	2
4	1	1	4	2	1	18	0	0	2
4	1	1	4	2	1	18	0	0	2
4	1	1	4	2	0	17	0	0	1
4	1	1	4	1	1	19	0	0	2
4	1	1	4	3	1	14	0	0	2
4	1	1	4	3	1	15	0	0	2
4	1	2	4	3	0	17	0	0	1
4	1	2	4	3	0	17	0	0	1
4	1	2	4	3	0	17	0	0	1
4	1	1	4	1	1	16	0	1	2
4	1	1	4	1	1	15	0	0	2
4	1	2	4	1	0	17	1	0	1
4	1	1	4	3	1	27	0	0	2
4	1	2	4	3	0	17	0	0	1
4	1	2	4	1	1	17	0	0	2
4	1	2	4	1	1	15	0	0	2
4	1	1	4	2	1	15	0	0	2
4	1	1	4	1	1	19	0	0	2
4	1	1	4	1	1	15	0	0	2
4	1	1	4	3	1	23	0	1	2
4	1	1	4	2	1	15	0	0	2
4	1	1	4	2	1	15	0	0	2
4	1	1	4	2	1	19	0	0	2
4	1	1	4	2	1	21	0	0	2
4	1	1	4	2	1	16	0	0	2
4	1	2	4	2	0	17	0	0	1
4	1	1	4	2	1	19	0	0	2
4	1	2	4	3	1	16	0	0	2
4	1	1	4	1	1	24	0	1	2
4	1	1	4	1	1	15	0	0	3
4	1	1	4	2	1	16	0	0	2
4	1	1	4	1	1	15	0	0	2
4	1	2	4	1	0	17	1	0	1
4	1	1	4	2	1	14	0	0	2
4	1	1	4	2	1	16	0	0	2
4	1	3	4	3	1	14	0	0	2
8	0	3	1	3	1	20	1	0	2
8	0	1	1	3	1	15	1	0	2
8	0	4	3	3	0	17	1	0	1
8	0	3	1	3	1	16	1	0	2
8	0	2	1	3	1	12	1	0	4
8	0	3	1	3	0	17	1	0	1
8	0	1	1	3	1	15	1	0	2
8	0	4	1	3	1	21	1	0	1
8	0	4	4	3	1	19	1	0	2
8	0	2	1	3	0	17	0	0	1
8	0	2	1	3	1	22	1	0	2
8	0	3	1	3	0	17	1	0	1
8	0	3	1	3	0	17	1	0	1
8	0	3	3	3	0	17	1	0	1
8	0	3	1	3	1	24	1	0	1
8	0	3	4	3	1	20	0	0	4
8	0	2	1	3	1	19	0	0	4
8	0	1	1	3	1	17	1	0	2
8	0	3	1	3	0	17	0	0	1
8	0	4	3	3	1	20	0	0	2
8	0	4	3	3	1	19	0	0	2
8	0	3	4	3	0	17	0	0	1
8	0	3	3	3	0	17	0	0	1
8	0	3	3	3	0	17	1	0	1
8	0	1	1	3	1	20	1	0	3
8	0	4	4	3	1	25	1	0	2
8	0	1	4	3	1	11	1	0	4
8	0	3	1	3	0	17	0	0	1
8	0	4	1	3	0	17	0	0	1
5	0	1	4	3	1	15	0	0	3
5	0	2	4	3	0	17	1	0	1
5	0	1	1	3	1	14	1	0	2
5	0	1	4	3	1	25	0	0	2
5	0	2	4	3	1	15	1	0	2
5	0	4	4	3	1	20	1	0	2
5	0	1	4	3	0	17	1	0	1
5	0	3	4	3	1	18	0	0	2
5	0	1	4	3	1	16	0	0	2
5	0	2	4	3	1	15	0	0	2
5	0	4	4	3	0	17	1	0	1
5	0	1	4	3	1	16	0	0	2
5	0	3	4	3	1	23	0	0	2
5	0	4	4	3	0	17	0	0	1
5	0	4	4	3	0	17	0	0	1
5	0	3	4	3	1	12	0	0	2
5	0	2	4	3	1	14	1	0	4
5	0	4	1	3	1	27	1	0	2
5	0	1	4	3	1	16	0	0	2
5	0	3	4	3	0	17	0	0	1
5	0	4	4	3	0	17	1	0	1
5	0	1	4	3	1	12	0	0	2
5	0	1	4	3	1	11	1	0	2
5	0	3	1	3	0	17	1	0	1
5	0	2	4	3	1	16	1	0	4
6	1	2	1	3	0	17	0	0	1
6	1	1	3	2	1	17	0	0	2
6	1	1	3	1	1	24	0	0	2
6	1	2	3	3	1	18	1	0	2
6	1	2	1	3	1	11	1	0	4
6	1	2	1	3	0	17	0	0	1
6	1	2	3	3	1	12	1	0	1
6	1	1	4	2	1	10	0	0	2
6	1	2	4	1	1	16	1	0	2
6	1	3	3	3	1	17	1	0	2
6	1	2	3	3	1	17	0	0	2
6	1	1	1	3	1	12	1	0	2
6	1	2	3	3	1	10	0	0	2
6	1	1	3	2	1	18	1	0	2
6	1	1	1	1	1	17	0	0	2
6	1	2	3	3	1	19	1	0	2
6	1	2	3	3	0	17	0	0	1
6	1	2	3	3	1	12	1	0	2
3	1	1	1	1	1	12	0	0	2
3	1	2	1	1	0	17	0	0	1
3	1	1	1	1	1	12	0	0	2
3	1	1	1	1	0	17	0	0	1
3	1	1	1	1	1	24	0	0	2
3	1	1	1	1	1	22	0	0	4
3	1	1	1	1	1	18	0	1	4
3	1	1	1	1	1	20	0	0	2
3	1	1	1	1	0	17	1	0	1
3	1	1	1	1	1	16	0	0	2
3	1	1	1	1	1	14	1	0	2
3	1	1	1	1	1	15	0	0	2
3	1	1	1	1	1	15	0	0	2
3	1	1	1	1	1	13	0	0	2
3	1	1	1	1	1	16	0	0	2
3	1	1	1	1	1	16	0	0	2
3	1	1	1	1	1	15	0	0	2
3	1	1	1	2	1	11	0	0	4
3	1	1	1	1	1	18	0	0	2
3	1	1	1	1	1	17	1	0	4
3	1	1	1	1	1	10	0	0	2
3	1	2	1	1	0	17	0	0	1
3	1	1	1	2	1	11	0	1	2
3	1	1	1	1	1	15	0	0	2
9	1	2	4	2	1	15	1	0	2
9	1	2	4	2	1	21	1	0	4
9	1	1	4	1	1	14	0	0	2
9	1	1	4	1	1	14	0	0	2
9	1	2	4	3	1	15	0	0	2
9	1	1	4	2	1	12	0	0	2
9	1	1	4	3	1	14	0	1	2
9	1	2	4	1	1	13	1	0	4
9	1	1	4	1	1	18	1	0	2
9	1	1	4	3	1	15	0	1	2
9	1	1	4	3	1	15	0	0	2
9	1	1	4	3	0	17	1	0	1
9	1	1	4	3	1	16	1	0	2
9	1	1	4	3	0	17	1	0	1
9	1	4	4	1	0	17	0	0	1
9	1	2	4	1	1	12	0	0	2
9	1	1	4	3	1	19	0	0	2
9	1	1	4	1	1	15	1	0	3
9	1	2	4	2	1	13	1	0	2
9	1	4	4	2	1	15	0	0	4
8	1	1	5	1	1	13	1	0	2
8	1	1	2	1	1	15	0	1	2
8	1	1	5	1	1	18	1	0	2
8	1	2	3	1	1	23	1	0	2
8	1	3	3	1	1	19	0	0	2
8	1	1	2	1	1	15	0	0	2
8	1	1	3	1	1	19	1	0	2
8	1	2	3	1	1	21	0	0	2
8	1	1	3	1	1	19	0	0	2
8	1	2	5	1	0	17	0	0	1
8	1	1	5	1	1	16	0	1	2
8	1	1	3	1	1	18	1	0	2
8	1	3	3	2	1	18	0	0	2
6	0	4	1	3	0	17	1	0	1
6	0	4	1	3	0	17	0	0	1
6	0	2	3	3	1	15	1	0	2
6	0	4	3	3	1	23	1	0	2
6	0	2	1	3	1	12	1	0	4
6	0	4	1	3	1	16	1	0	4
6	0	4	1	3	0	17	1	0	1
6	0	2	1	3	1	17	1	0	4
6	0	2	3	3	1	13	0	0	3
6	0	3	3	3	0	17	0	0	1
6	0	1	3	3	1	16	0	0	2
6	0	2	3	3	0	17	1	0	1
6	0	4	3	3	0	17	1	0	1
6	0	2	3	3	1	20	1	0	2
6	0	3	3	3	1	18	0	0	2
6	0	4	1	3	1	26	1	0	2
6	0	2	3	3	1	17	1	0	2
6	0	2	3	3	0	17	0	0	1
6	0	2	3	1	1	16	1	0	2
6	0	2	1	3	1	15	1	0	3
6	0	2	1	3	0	17	0	0	1
2	0	2	4	3	1	16	1	0	2
2	0	4	1	3	0	17	1	0	1
2	0	2	4	3	1	22	1	0	1
2	0	1	4	3	1	16	0	0	2
2	0	1	1	3	1	12	1	0	3
2	0	3	1	3	1	18	1	0	4
2	0	2	4	3	1	18	1	0	2
2	0	4	1	3	1	19	1	0	2
2	0	2	1	3	0	17	0	0	1
2	0	4	1	3	1	19	1	0	2
2	0	2	1	3	0	17	0	0	1
2	0	1	1	3	0	17	1	0	1
2	0	4	3	3	0	17	1	0	1
2	0	3	1	3	0	17	1	0	1
2	0	4	1	3	1	18	1	0	4
2	0	2	4	3	0	17	1	0	1
2	0	4	4	3	1	19	0	0	2
2	0	1	4	3	1	18	0	0	2
2	0	4	4	3	0	17	0	0	1
2	0	3	4	3	0	17	0	0	1
2	0	1	4	3	1	25	1	0	4
2	0	1	4	3	1	15	1	0	4
2	0	2	1	3	0	17	1	0	1
2	0	2	4	3	1	19	1	0	2
2	0	3	4	3	0	17	0	0	1
2	0	1	4	3	1	19	0	0	2
5	1	1	4	1	1	23	0	0	2
5	1	2	4	1	1	19	1	0	4
5	1	1	4	1	1	12	0	0	2
5	1	1	4	1	1	28	1	0	4
5	1	1	4	1	1	20	0	0	2
5	1	1	4	1	1	15	0	0	2
5	1	2	4	1	1	15	1	0	2
3	0	2	3	3	0	17	1	0	1
3	0	4	1	3	1	25	0	1	2
3	0	4	1	3	0	17	0	0	1
3	0	3	1	3	0	17	0	0	1
3	0	1	1	3	1	19	0	0	2
3	0	4	1	3	0	17	1	0	1
3	0	4	1	3	0	17	0	0	1
3	0	4	1	3	1	15	1	0	4
3	0	4	1	3	1	25	1	0	1
3	0	2	4	3	1	17	1	0	4
3	0	2	1	3	0	17	1	0	1
3	0	1	1	3	1	18	1	0	4
3	0	4	1	3	1	18	1	0	2
3	0	4	1	3	0	17	0	0	1
3	0	4	1	3	1	13	0	0	2
3	0	4	1	3	0	17	1	0	1
3	0	2	1	3	1	26	0	0	2
3	0	4	1	3	1	15	1	0	2
3	0	3	1	3	0	17	0	0	1
3	0	3	1	3	1	21	1	0	1
3	0	2	1	3	1	15	1	0	1
3	0	4	1	3	1	26	1	0	2
3	0	3	1	3	0	17	0	0	1
11	0	2	1	3	1	23	0	0	2
11	0	4	1	3	1	30	1	0	2
11	0	2	1	3	1	18	0	0	2
11	0	4	1	3	0	17	1	0	1
11	0	3	1	3	0	17	0	0	1
11	0	3	1	3	1	19	0	0	2
11	0	1	1	3	1	14	0	0	3
11	0	2	4	3	0	17	0	0	1
11	0	2	1	3	1	15	1	0	4
11	0	3	1	3	1	23	0	0	2
11	0	1	1	3	1	18	1	0	4
11	0	1	4	3	1	16	1	0	4
11	0	4	4	3	1	21	1	0	2
11	0	2	4	3	1	14	1	0	3
11	0	3	4	3	0	17	1	0	1
11	0	4	1	3	1	21	0	1	2
11	0	4	1	3	0	17	0	0	1
11	0	1	4	3	1	15	1	0	4
11	0	2	4	3	0	17	0	0	1
11	0	2	1	3	1	25	1	0	4
11	0	2	1	3	1	25	0	0	3
11	0	1	1	3	1	11	0	0	2
11	0	1	4	3	1	27	1	0	2
11	0	1	4	3	1	12	1	0	4
11	0	3	4	3	0	17	0	0	1
11	0	2	1	3	0	17	0	0	1
2	1	1	4	1	1	16	0	0	2
2	1	1	4	1	1	19	0	0	2
2	1	1	4	1	1	15	0	0	2
2	1	1	4	1	1	16	0	0	2
2	1	1	4	1	1	18	0	0	2
2	1	1	4	1	1	19	0	0	2
2	1	1	4	1	1	17	0	0	2
2	1	1	4	1	0	17	0	0	1
2	1	1	4	1	1	17	0	0	2
2	1	1	4	1	1	15	0	0	3
2	1	1	4	1	0	17	0	0	1
2	1	1	4	1	1	17	0	0	3
2	1	1	4	1	1	17	0	0	2
2	1	1	4	1	1	25	0	0	2
2	1	1	4	1	1	18	0	0	4
2	1	1	4	1	1	21	1	0	3
2	1	1	4	1	1	14	0	1	2
2	1	1	4	1	1	22	0	0	2
2	1	1	4	1	1	16	0	0	2
2	1	1	4	1	1	33	0	0	2
2	1	2	4	1	1	13	0	0	2
7	1	1	1	1	1	11	0	0	4
7	1	1	1	1	1	17	0	0	2
7	1	1	1	1	1	16	1	0	2
7	1	2	1	3	1	13	1	0	2
7	1	2	1	3	1	19	1	0	4
7	1	1	1	1	1	15	1	0	2
7	1	1	1	1	1	14	0	0	2
7	1	1	1	1	1	15	0	0	2
7	1	2	1	1	0	17	0	0	1
7	1	1	1	1	1	10	0	0	2
7	1	2	1	1	0	17	0	0	1
7	1	2	1	1	0	17	0	0	1
7	1	1	1	2	1	16	1	0	2
7	1	1	1	1	1	22	0	0	2
7	1	1	1	1	1	14	1	0	2
7	1	2	1	1	1	14	0	0	2
7	1	1	1	3	1	14	0	0	2
7	1	1	1	2	1	15	1	0	2
7	1	1	1	1	1	20	1	0	2
7	1	1	1	3	1	14	1	0	2
7	1	2	1	3	1	27	1	0	2
5	1	1	4	1	1	19	0	0	2
5	1	1	4	1	1	31	0	0	4
5	1	1	4	1	1	31	0	0	2
5	1	1	4	1	1	22	0	0	4
5	1	1	4	1	1	28	0	0	3
5	1	1	4	1	1	15	0	0	1
5	1	1	4	1	0	17	0	0	1
5	1	1	4	1	1	19	0	1	2
5	1	2	4	1	1	16	0	0	2
5	1	1	4	1	1	23	0	0	2
5	1	1	4	1	1	18	0	0	2
5	1	1	4	1	1	20	0	0	2
5	1	1	4	1	0	17	1	0	1
5	1	1	4	1	0	17	0	0	1
5	1	1	4	1	1	31	0	0	4
5	1	1	4	1	0	17	0	0	1
5	1	1	4	1	1	16	0	1	4
5	1	1	4	1	0	17	0	0	1
5	1	1	4	1	0	17	0	0	1
5	1	1	4	1	1	15	0	1	2
5	1	1	4	1	1	20	0	0	2
5	1	1	4	1	0	17	0	0	1
10	1	1	1	1	1	24	0	0	2
10	1	2	1	1	1	20	0	0	2
10	1	1	1	1	1	13	1	0	2
10	1	1	1	1	1	19	0	0	2
10	1	2	1	3	1	15	1	0	4
10	1	2	1	1	1	16	0	0	2
10	1	1	1	1	1	15	0	0	3
10	1	1	1	1	1	15	0	0	2
10	1	2	1	1	1	15	0	0	2
10	1	1	1	2	1	16	0	0	2
10	1	1	1	1	1	13	1	0	2
10	1	1	1	1	1	13	1	0	2
10	1	1	1	1	1	27	0	0	2
10	1	1	1	1	1	13	0	0	2
10	1	1	1	1	1	11	1	0	4
10	1	1	1	1	1	13	0	0	2
10	1	1	1	1	1	12	0	0	2
10	1	1	1	3	1	15	0	0	2
10	1	1	1	1	1	15	1	0	4
10	1	1	1	1	1	13	0	0	2
10	1	1	1	1	1	18	0	0	2
10	1	1	1	1	1	15	0	0	2
10	1	1	1	3	1	10	1	0	2
10	1	3	1	3	0	17	1	0	1
10	1	1	1	3	1	17	0	0	3
10	1	1	1	3	1	14	0	0	2
10	1	3	1	3	1	17	0	0	2
10	1	3	1	3	0	17	1	0	1
10	1	1	1	3	0	17	1	0	1
10	1	3	1	3	1	17	1	0	2
10	1	1	1	2	1	13	0	0	2
10	1	3	1	3	1	20	1	0	1
10	1	2	1	3	1	17	0	0	2
10	1	2	1	3	1	13	1	0	2
10	1	3	1	3	1	17	0	1	2
10	1	4	1	3	0	17	1	0	1
10	1	1	1	3	1	15	0	0	2
10	1	1	1	3	1	11	1	0	2
10	1	3	1	3	0	17	1	0	1
10	1	4	1	3	1	13	1	1	2
10	1	1	1	3	1	12	0	0	4
10	1	1	1	1	1	13	0	0	2
10	1	2	1	3	1	17	1	0	2
10	1	2	1	3	1	17	0	0	2
10	1	1	1	3	1	16	0	0	2
10	1	3	1	1	1	21	1	0	4
10	1	2	1	3	1	15	1	0	2
10	1	2	1	3	1	13	0	0	2
10	1	2	1	3	0	17	1	0	1
3	1	1	1	1	1	24	0	0	4
3	1	1	1	1	1	13	0	0	2
3	1	1	1	1	1	16	0	0	2
3	1	2	1	1	1	11	1	0	2
3	1	1	1	1	1	28	0	0	2
3	1	2	1	1	0	17	0	0	1
3	1	1	1	1	1	12	0	0	2
3	1	1	1	2	1	13	1	0	2
3	1	1	1	1	1	14	0	0	2
3	1	2	4	1	1	25	0	0	4
3	1	2	4	1	1	18	0	0	2
3	1	1	4	1	1	13	0	0	2
3	1	1	4	1	1	18	1	0	3
3	1	1	1	1	1	12	0	0	2
3	1	1	1	1	1	14	0	0	2
3	1	2	1	1	1	18	1	0	2
3	1	1	1	2	1	19	0	1	2
3	1	2	1	2	1	17	0	0	2
3	1	4	1	1	0	17	0	0	1
3	1	1	1	1	1	12	0	0	2
3	1	1	4	1	1	23	0	0	2
3	1	2	4	1	1	18	0	0	2
10	0	4	1	3	1	22	1	0	2
10	0	2	1	3	0	17	1	0	1
10	0	3	1	3	1	20	1	0	2
10	0	4	1	3	1	23	1	0	2
10	0	2	1	3	1	15	1	0	3
10	0	3	1	3	0	17	1	0	1
10	0	3	1	3	0	17	0	0	1
10	0	3	1	3	1	22	0	0	2
10	0	4	1	3	1	15	0	0	4
10	0	4	1	3	1	16	1	0	2
10	0	4	1	3	0	17	1	0	1
10	0	3	1	3	0	17	0	0	1
10	0	1	1	3	1	12	0	0	2
10	0	2	1	3	1	18	1	0	2
10	0	1	1	3	1	14	1	0	2
10	0	4	1	3	1	22	1	0	2
10	0	3	1	3	0	17	0	0	1
10	0	2	1	3	1	18	0	0	2
10	0	3	1	3	0	17	0	0	1
10	0	3	1	3	1	19	0	0	2
10	0	2	1	3	1	15	0	0	2
10	0	2	4	3	1	14	0	0	2
10	0	3	4	3	0	17	1	0	1
10	0	4	1	3	1	13	1	0	2
10	0	4	1	3	0	17	1	0	1
10	0	2	1	3	1	27	0	1	2
10	0	3	1	3	1	26	0	0	2
10	0	4	1	3	1	24	1	0	2
10	0	3	1	3	1	19	0	0	2
10	0	3	1	3	0	17	0	0	1
10	0	2	1	3	1	15	0	0	2
10	0	1	1	3	1	23	1	0	4
10	0	3	1	3	0	17	0	0	1
10	0	4	1	3	1	19	1	0	2
10	0	3	1	3	0	17	0	0	1
10	0	4	1	3	1	19	0	0	2
5	1	1	4	1	1	17	1	0	2
5	1	1	4	1	1	13	1	0	2
5	1	1	4	1	1	16	0	0	2
5	1	2	4	2	1	18	0	0	2
5	1	1	4	1	1	15	0	0	2
5	1	1	4	1	1	14	0	0	2
5	1	1	4	1	1	15	0	0	2
5	1	1	4	1	1	14	0	0	2
5	1	1	4	1	1	15	0	0	2
5	1	1	4	1	1	16	0	0	2
5	1	2	4	1	1	14	0	0	2
5	1	1	4	1	1	24	1	0	3
5	1	1	4	2	1	13	0	0	2
5	1	3	4	2	0	17	0	0	1
5	1	1	4	1	1	15	1	1	2
5	1	2	4	1	1	16	0	0	2
5	1	1	4	1	1	17	0	0	2
5	1	1	4	1	1	15	0	1	2
5	1	2	4	1	0	17	0	0	1
5	1	1	4	2	1	19	0	0	2
1	0	1	1	3	1	17	1	0	4
1	0	4	1	3	1	22	1	0	4
1	0	2	1	3	0	17	1	0	1
1	0	4	3	3	1	15	1	0	2
1	0	3	1	3	1	30	0	0	2
1	0	2	4	3	1	19	1	0	2
1	0	3	1	3	1	15	1	0	3
1	0	4	1	3	0	17	1	0	1
1	0	4	5	3	1	20	1	0	2
1	0	3	5	3	0	17	0	0	1
1	0	4	1	3	1	25	1	0	2
1	0	4	1	3	0	17	0	0	1
1	0	4	1	3	0	17	1	0	1
1	0	2	4	3	1	11	0	0	3
1	0	4	1	3	0	17	1	0	1
1	0	4	1	3	0	17	1	0	1
1	0	4	5	3	1	28	1	0	3
1	0	2	5	3	0	17	0	0	1
1	0	3	1	3	1	19	1	0	3
1	0	2	1	3	1	12	1	0	2
1	0	2	1	3	0	17	1	0	1
1	0	3	1	3	1	19	1	0	2
1	0	4	1	3	0	17	1	0	1
1	0	3	1	3	0	17	0	0	1
10	0	2	1	3	1	15	0	0	4
10	0	3	1	3	1	17	1	0	2
10	0	3	1	3	1	21	1	0	2
10	0	2	1	3	1	15	1	0	3
10	0	3	1	3	0	17	0	0	1
10	0	4	1	3	0	17	0	0	1
10	0	3	1	3	0	17	1	0	1
10	0	4	1	3	1	24	0	0	2
10	0	3	1	3	1	18	0	1	2
10	0	3	1	3	1	15	1	0	2
10	0	4	1	3	1	17	0	0	2
10	0	4	1	3	1	16	1	0	2
10	0	3	1	3	0	17	0	0	1
10	0	3	1	3	0	17	0	0	1
10	0	2	2	3	1	17	0	0	4
10	0	4	1	3	0	17	1	0	1
10	0	3	1	3	0	17	1	0	1
10	0	2	1	3	1	18	1	0	2
10	0	1	1	3	1	17	0	0	2
10	0	4	1	3	0	17	0	0	1
10	0	2	1	3	1	24	0	0	2
10	0	2	1	3	1	18	1	0	4
10	0	3	1	3	0	17	0	0	1
10	0	4	1	3	0	17	0	0	1
10	0	4	1	3	0	17	0	0	1
10	0	4	1	3	0	17	1	0	1
10	0	4	1	3	1	13	1	0	2
5	1	1	4	1	1	15	0	0	2
5	1	1	4	2	1	26	0	0	2
5	1	1	4	3	1	17	0	0	2
5	1	3	4	3	0	17	0	0	1
[truncated: 13,684 more rows]
